# Supplementary material for: A Secreted Lignin Peroxidase Required for Fungal Growth and Virulence and Related to Plant Immune Response
Source: Int J Mol Sci. 2022 May 28;23(11):6066. doi: 10.3390/ijms23116066 (PMC9181491; doi:10.3390/ijms23116066)
Supplement: Supplementary file 1 [file ijms-23-06066-s001.zip]

Archive with 8 entries (8 files):
- Supplementary Figure S1.tif
- Supplementary Figure S2.tif
- Supplementary Figure S3.tif
- Supplementary Figure S4.tif
- Supplementary Figure S5.tif
- Supplementary Figure S6.tif
- Supplementary Figure S7.tif
- Supplementary Table S1.pdf
